# Supplementary material for: Comprehensive 2D Gas Chromatography with TOF-MS Detection Confirms the Matchless Discriminatory Power of Monoterpenes and Provides In-Depth Volatile Profile Information for Highly Efficient White Wine Varietal Differentiation
Source: Foods. 2020 Dec 2;9(12):1787. doi: 10.3390/foods9121787 (PMC7759857; doi:10.3390/foods9121787)
Supplement: Supplementary file 1 [file foods-09-01787-s001.zip]

Archive with 4 entries (4 files):
- Supplementary file Figure S1 - Lukic et al 2020.docx
- Supplementary file Table S1 - Lukic et al 2020.docx
- Supplementary file Table S2 - Lukic et al 2020.pdf
- Supplementary file Table S3 - Lukic et al 2020.pdf
